# Supplementary material for: Dandelion Polysaccharides Ameliorate High-Fat-Diet-Induced Atherosclerosis in Mice through Antioxidant and Anti-Inflammatory Capabilities
Source: Nutrients. 2023 Sep 24;15(19):4120. doi: 10.3390/nu15194120 (PMC10574455; doi:10.3390/nu15194120)
Supplement: Supplementary file 1 [file nutrients-15-04120-s001.zip]

Archive with 1 entries (1 files):
- nutrients-2602872-supplementary.pdf
